# Supplementary material for: Effects of different social experiences on emotional state in mice
Source: Sci Rep. 2020 Sep 17;10:15255. doi: 10.1038/s41598-020-71994-9 (PMC7498458; doi:10.1038/s41598-020-71994-9)
Supplement: Supplementary file 1 — Supplementary Information 1. [file 41598_2020_71994_MOESM1_ESM.xlsx]

## Sheet: CJB, CORT
Effects of different social experiences on emotional state in mice
Viktoria Krakenberga,b,+,*, Sophie Siestrupa,b,c,+, Rupert Palmed, Sylvia Kaisera,b, Norbert Sachsera,b, S. Helene Richtera,b
aDepartment of Behavioural Biology, University of Münster, Germany bOtto Creutzfeldt Center for Cognitive and Behavioral Neuroscience, University of Münster, Germany cPresent address: Department of Psychology, University of Münster, Germany dDepartment of Biomedical Sciences, University of Veterinary Medicine, Vienna, Austria +Viktoria Krakenberg and Sophie Siestrup contributed equally to this wo…
Animal ID	Group	PND	Condition	Choice score test phase 1	Choice score test phase 2	FCM (ng/0.05 g) test phase 1	FCM (ng/0.05 g) test phase 2
2318	NE	146	P	0.963964	1		51.954
			NP	1	1
			M	0.2	0
			NN	-0.777778	-0.4
			N	-0.727273	-0.836364
2319	BE	153	P	1	1	52.395	41.706
			NP	1	1
			M	0	-0.4
			NN	-0.6	-0.8
			N	-0.654545	-0.944954
2320	NE	181	P	0.166667	1	58.485	39.06
			NP	-0.4	0.6
			M	-1	-0.8
			NN	-1	-1
			N	-1	-0.910714
2321	BE	181	P	1	1	85.533	47.292
			NP	0.8	1
			M	0.4	0
			NN	-0.6	-0.6
			N	-0.754386	-0.75
2322	AE	174	P	0.910714	0.981651	72.723	80.598
			NP	1	0.6
			M	-0.6	-0.6
			NN	-0.8	-0.6
			N	-0.722222	-0.81982
2323	AE	174	P	0.963303	1		77.784
			NP	1	1
			M	-0.4	0
			NN	-1	-0.8
			N	-0.675676	-0.872727
2324	AE	237	P	1	0.847619	59.619	53.55
			NP	1	1
			M	0.4	0
			NN	-0.4	-0.8
			N	-0.849057	-0.634783
2325	NE	160	P	0.910714	1	38.325	48.174
			NP	1	0.4
			M	0.2	-0.2
			NN	-0.333333	-0.2
			N	-0.577982	-0.63964
2326	AE	216	P	0.909091	0.685185	75.768	72.618
			NP	0.6	1
			M	0.2	-0.6
			NN	-0.6	-1
			N	-0.781818	-0.858407
2327	AE	146	P	1	1	37.716	37.737
			NP	1	1
			M	-0.4	0.4
			NN	-0.6	-0.8
			N	-0.857143	-0.816514
2328	NE	167	P	0.72973	0.72973	55.02	80.556
			NP	0.8	0.6
			M	-0.6	-0.6
			NN	-1	-1
			N	-0.706422	-0.926606
2329	NE	160	P	1	0.982456	65.478	72.24
			NP	1	1
			M	-1	-0.8
			NN	-1	-1
			N	-0.943925	-0.924528
2330	NE	216	P	0.945946	0.962963	76.797	71.526
			NP	0.6	0.8
			M	0.4	0.4
			NN	-0.4	-0.6
			N	-0.669725	-0.910714
2331	AE	146	P	1	0.981481	36.246	44.772
			NP	1	1
			M	0.2	0.8
			NN	-0.8	-1
			N	-0.706422	-0.857143
2332	BE	160	P	0.963636	0.946429	47.313	54.348
			NP	1	1
			M	0	-0.4
			NN	0	-0.6
			N	-0.727273	-0.851852
2333	BE	251	P	0.964602	0.890909	75.411	48.699
			NP	1	0.8
			M	0.2	-0.2
			NN	-1	-0.8
			N	-0.64486	-0.654545
2334	NE	300	P	0.796296	0.245283	54.81	69.468
			NP	0.2	0.2
			M	0.6	-0.2
			NN	-0.6	-0.4
			N	-0.857143	-0.912281
2335	BE	160	P	0.982456	1	36.897	27.006
			NP	1	1
			M	-0.2	0
			NN	-1	-0.777778
			N	-0.813084	-0.781818
2336	BE	146	P	0.962963	0.946903	32.949	59.871
			NP	0.777778	1
			M	0.2	-0.8
			NN	-0.8	-1
			N	-0.699115	-0.850467
2337	BE	167	P	0.978022	0.981651	31.143	33.369
			NP	1	1
			M	-0.142857	0.2
			NN	-0.75	-0.8
			N	-0.837209	-0.927928
2338	AE	160	P	1	1	40.635	48.174
			NP	1	1
			M	-1	-0.6
			NN	-0.8	-1
			N	-0.948276	-0.889908
2339	AE	167	P	0.962963	0.963636	48.93	55.44
			NP	0.4	0.555556
			M	-0.6	-0.2
			NN	-0.8	-1
			N	-0.821429	-0.801802
2340	NE	167	P	0.963636	0.796296	59.367	41.412
			NP	1	0.4
			M	-0.8	-0.555556
			NN	-0.777778	-0.8
			N	-0.693694	-0.522124
2341	BE	167	P	1	0.982609	87.381	70.098
			NP	1	0.8
			M	0.4	-0.6
			NN	-0.2	-1
			N	-0.769912	-0.904762
