# Supplementary material for: Effects of different social experiences on emotional state in mice
Source: Sci Rep. 2020 Sep 17;10:15255. doi: 10.1038/s41598-020-71994-9 (PMC7498458; doi:10.1038/s41598-020-71994-9)
Supplement: Supplementary file 2 — Supplementary Information 2. [file 41598_2020_71994_MOESM2_ESM.xlsx]

## Sheet: Anxiety-like behaviour
Effects of different social experiences on emotional state in mice
Viktoria Krakenberga,b,+,*, Sophie Siestrupa,b,c,+, Rupert Palmed, Sylvia Kaisera,b, Norbert Sachsera,b, S. Helene Richtera,b
aDepartment of Behavioural Biology, University of Münster, Germany bOtto Creutzfeldt Center for Cognitive and Behavioral Neuroscience, University of Münster, Germany cPresent address: Department of Psychology, University of Münster, Germany dDepartment of Biomedical Sciences, University of Veterinary Medicine, Vienna, Austria +Viktoria Krakenberg and Sophie Siestrup contributed equally to this wo…
		EPM				DL			OF			PND
Animal ID	Group	Time spent on OA (%)	Entries into OA (%)	Distance travelled on OA (m)	Sum of entries (#)	Lantency to enter LC (s)	Time spent in LC (s)	Entries into LC (#)	Time spent in centre (s)	Entries into centre (#)	Distance travelled (m)	EPM	DL	OF
2318	NE	24.9684	26.3158	1.082	19	29.4	89.8	13	13.1	3	28.523	168	170	175
2319	BE	31.5603	39.1304	1.784	23	1.1	98.7	13	19.2	11	38.462	175	177	182
2320	NE	60.5695	50	2.331	22	3.8	106.1	20	18.9	12	53.715	203	206	210
2321	BE	47.6358	48	3.271	25	4.6	145.4	12	11.5	8	32.467	203	206	210
2322	AE	33.9065	39.1304	3.151	23	1.9	159.5	12	11.5	6	33.349	198	200	203
2323	AE	39.9211	50	2.569	24	5.3	182	15	15.3	8	34.493	198	200	203
2324	AE	65.0704	55.5556	2.853	18	10.5	170.4	16	21.1	13	31.448	259	261	266
2325	NE	17.233	37.931	0.85	29	6.6	163.5	18	9.6	7	41.103	182	184	189
2326	AE	16.7642	20.8333	1.014	24	6.5	94.2	18	20.1	9	36.344	238	240	245
2327	AE	44.0964	44.4444	3.023	18	3.7	48.3	9	8.7	5	28.954	168	170	175
2328	NE	27.1483	33.3333	0.903	18	5.5	171.5	20	12.5	8	41.491	189	191	198
2329	NE	18.2035	33.3333	0.818	15	8.2	121.4	15	13.6	9	35.488	182	184	189
2330	NE	37.6722	42.1053	2.821	38	0	144.9	26	11.4	8	61.738	238	240	245
2331	AE	52.645	42.8571	3.189	14	2	115.2	15	8.2	5	26.483	168	170	175
2332	BE	32.5214	31.8182	1.861	22	8.8	175.9	14	22.3	8	29.042	182	184	189
2333	BE	25.8898	22.7273	1.88	22	5.1	155.1	13	28.2	16	37.27	273	275	280
2334	NE	43.2945	50	2.595	20	1.4	139.7	14	14.2	7	28.18	322	324	329
2335	BE	38.6052	45.4545	2.802	22	3.8	137.9	15	13.2	10	32.447	182	184	189
2336	BE	34.7653	44.8276	2.781	29	12.5	164.7	10	14.7	9	33.169	168	170	175
2337	BE	17.2563	41.6667	1.825	24	5.3	122.2	17	17.2	9	35.599	189	191	198
2338	AE	27.237	37.037	2.407	27	1.1	127.2	18	18.7	11	40.341	182	184	189
2339	AE	24.1513	33.3333	1.617	21	2.1	193.7	10	5.8	4	25.661	189	191	198
2340	NE	33.7489	48	2.057	25	5.6	180.8	16	23.4	9	32.349	189	191	198
2341	BE	32.8993	36	2.589	25	0.4	182.8	16	34.3	15	36.041	189	191	198
